# Supplementary material for: Transcriptome-wide mRNP condensation precedes stress granule formation and excludes new mRNAs
Source: Mol Cell. Author manuscript; Available in PMC 2025 Dec 2. (PMC12668231; doi:10.1016/j.molcel.2025.11.003)
Supplement: 1 [file NIHMS2121914-supplement-1.xlsx]

## Sheet: TableS1_smFISHprobes
Gene	Number	Sequence	Dye
SSA4	1	cacatgaataggttgtacct	Quasar 670
SSA4	2	tcaaccctatcgtttgcaaa	Quasar 670
SSA4	3	acataagaaggcgtcgttct	Quasar 670
SSA4	4	agcctttctgtgtcagtaaa	Quasar 670
SSA4	5	tattatgtgggttcatcgca	Quasar 670
SSA4	6	ggatcatcgaatttacgtcc	Quasar 670
SSA4	7	taatgcttagcatcgttcgt	Quasar 670
SSA4	8	cccttgtcaatcactttgaa	Quasar 670
SSA4	9	tctttgtctcgcctttatat	Quasar 670
SSA4	10	ataggctggaaccgttacta	Quasar 670
SSA4	11	gattgtaccggcatcttttg	Quasar 670
SSA4	12	tacgaagaacgttcaagccc	Quasar 670
SSA4	13	gcagctgtaggttcattaat	Quasar 670
SSA4	14	ttctgcgatttcttgtccag	Quasar 670
SSA4	15	aaagatcaagacgttgtgct	Quasar 670
SSA4	16	ccttcatctatggatagcag	Quasar 670
SSA4	17	agaaagttaaccagcctact	Quasar 670
SSA4	18	ttttcttttgaactcctcgg	Quasar 670
SSA4	19	ggttagttgttagatccttt	Quasar 670
SSA4	20	tccttaacctccttagggac	Quasar 670
SSA4	21	tttctatagatgtctgagca	Quasar 670
SSA4	22	aattcttcaaatcttgccct	Quasar 670
SSA4	23	atcagccaaaactttttcca	Quasar 670
SSA4	24	accagtttttgtacttttgg	Quasar 670
SSA4	25	cctcatcagggttaatcgaa	Quasar 670
SSA4	26	ctgtacggcagcaccataag	Quasar 670
SSA4	27	actggtcacccgttaagatg	Quasar 670
SSA4	28	cagtaaatcttgggtcgtcg	Quasar 670
SSA4	29	ataatggtgcaacatccagc	Quasar 670
SSA4	30	ttttttgttgggatagtcga	Quasar 670
SSA4	31	gtaggtggaaaacacttccg	Quasar 670
SSA4	32	tttcaccctcaaaaacttgt	Quasar 670
SSA4	33	caactcaaatttacccagta	Quasar 670
SSA4	34	tcaacggcagatacgttcag	Quasar 670
SSA4	35	tcttcccttatcgttagtaa	Quasar 670
SSA4	36	aacttttctgcctcagcaac	Quasar 670
SSA4	37	gattcttagcttgaacacgt	Quasar 670
SSA4	38	gtaaacgcgtacgattctag	Quasar 670
SSA4	39	ttcgctcacagaatttttca	Quasar 670
SSA4	40	ccaccttctccttgaagtta	Quasar 670
SSA4	41	aatttcctggcatcctcttc	Quasar 670
SSA4	42	atttatagcatcttgggcgg	Quasar 670
SSA4	43	ccgcttgcgaagcatctaac	Quasar 670
SSA4	44	ataatggggtttgcaacacc	Quasar 670
SSA4	45	ctgcagctccgtaaaattta	Quasar 670
SSB1	1	taccgatagcaccttggaaa	Quasar 670
SSB1	2	tttcttgggttcaaagcagc	Quasar 670
SSB1	3	gtcgtcgaatcttctaccaa	Quasar 670
SSB1	4	gtcgataaccttgaaaggcc	Quasar 670
SSB1	5	tcttggtttcttccaagtat	Quasar 670
SSB1	6	agcggaaatttcttgtgggg	Quasar 670
SSB1	7	accaatcttagcttcagcaa	Quasar 670
SSB1	8	ggttcgttgatgatacgcaa	Quasar 670
SSB1	9	cacctagaccgtaagcaata	Quasar 670
SSB1	10	aacatgtctttccttttcgg	Quasar 670
SSB1	11	accagcaatgtgcaacaagg	Quasar 670
SSB1	12	gtgttaccggaagtagattt	Quasar 670
SSB1	13	agtgttccaacaagttggtg	Quasar 670
SSB1	14	ttcttcttgaattcagcctt	Quasar 670
SSB1	15	atcgtcggagatgtccaaac	Quasar 670
SSB1	16	aaggttctcttagctctttc	Quasar 670
SSB1	17	acggtagtttgagtgacaga	Quasar 670
SSB1	18	ggattcgaaatcttcaccgt	Quasar 670
SSB1	19	aacaatgcggcgttcaagtc	Quasar 670
SSB1	20	cttagagatcttagcatcct	Quasar 670
SSB1	21	ccaaccaagacaacttcgtc	Quasar 670
SSB1	22	tccaattgcttaccgtcaaa	Quasar 670
SSB1	23	acaacaagtccttggtttcg	Quasar 670
SSB1	24	gttcttctcttgatggttgg	Quasar 670
SSB1	25	actgggaattgaacggtggt	Quasar 670
SSB1	26	tgggatgttcttcaagtcga	Quasar 670
SSB1	27	atagcttccaagactggttc	Quasar 670
SSB1	28	accgttagcatcaacttcga	Quasar 670
SSB1	29	cgacggcagtaaccttcaag	Quasar 670
SSB1	30	gaagacttaccggtagactt	Quasar 670
SSB1	31	agacaagactgggtcagtga	Quasar 670
SSB1	32	gacttggaacctctcttcaa	Quasar 670
SSB1	33	tcgatttgcaaagcagccaa	Quasar 670
SSB1	34	aacgagaagacatggccttg	Quasar 670
HSP104	1	taggtaagggactgatccat	Quasar 670
HSP104	2	caggttgctgttgaggaatt	Quasar 670
HSP104	3	cccaaagcataacttggagt	Quasar 670
HSP104	4	ttgaatcttagcagcgtctt	Quasar 670
HSP104	5	gcgctataaatgagtccttc	Quasar 670
HSP104	6	tggcctcaatatctacttga	Quasar 670
HSP104	7	accacgaagttcaagagctt	Quasar 670
HSP104	8	ccacgagagtcaattctagt	Quasar 670
HSP104	9	tccaaaggtgtgttcgtatc	Quasar 670
HSP104	10	cctgctcagtcatatcaatg	Quasar 670
HSP104	11	agggtcaagtttaccttgac	Quasar 670
HSP104	12	tcttatttcttcttcacggc	Quasar 670
HSP104	13	acctggctcaccaattaaac	Quasar 670
HSP104	14	ttagcgccttgtaagatagt	Quasar 670
HSP104	15	aatgcggccaaatctagact	Quasar 670
HSP104	16	cttcaagatgttagcagcgt	Quasar 670
HSP104	17	tcaattggcctctggacaaa	Quasar 670
HSP104	18	cttctttcaaaggcaccatc	Quasar 670
HSP104	19	cactgtttgtctcacacttg	Quasar 670
HSP104	20	gttgcagacctctcaatatg	Quasar 670
HSP104	21	actaaggcgctatccagaat	Quasar 670
HSP104	22	aacgcttggctaattgagca	Quasar 670
HSP104	23	ctggcaatcttctatatggc	Quasar 670
HSP104	24	tcttctggcttagaatctct	Quasar 670
HSP104	25	catcttcatctctctctaga	Quasar 670
HSP104	26	ctatctttagtggtggagtc	Quasar 670
HSP104	27	tgcaatgaagcttccttctg	Quasar 670
HSP104	28	gttgtcttagaggttccaat	Quasar 670
HSP104	29	tttgatatctgggatggcga	Quasar 670
HSP104	30	accacattttggatcatgga	Quasar 670
HSP104	31	atcttgcagctgtttcagaa	Quasar 670
HSP104	32	cccacgacttcagatgataa	Quasar 670
HSP104	33	acggcattggaaacagcttt	Quasar 670
HSP104	34	ccttggattagctaaacctg	Quasar 670
HSP104	35	tagccaattcagttttaccg	Quasar 670
HSP104	36	aatcgaccctgatcatcatg	Quasar 670
HSP104	37	acttagagaccgcatacttc	Quasar 670
HSP104	38	ttcatcgtacccgacataac	Quasar 670
HSP104	39	cggagtatggtttgtattgc	Quasar 670
HSP104	40	gtaattctaccgtcatccaa	Quasar 670
HSP104	41	ttggaacagtcgatcgtctt	Quasar 670
HSP104	42	aaatgttgcctaacagcacc	Quasar 670
HSP104	43	tttgctcgaatctctcttca	Quasar 670
HSP104	44	ggcctcttgagttaaattca	Quasar 670
HSP104	45	cccatatcatcggaataacc	Quasar 670
HSP104	46	tctttaagatccttagtgcc	Quasar 670
HSP104	47	cgagatttacccttcttcaa	Quasar 670
HSP104	48	tagtagcttcgtgatttggt	Quasar 670
ADD66	1	gtatgttcctttgggttttg	Quasar 670
ADD66	2	tactaatggcaacaccaggc	Quasar 670
ADD66	3	attgtggtatattccctacg	Quasar 670
ADD66	4	ttcagcagccagtcaatact	Quasar 670
ADD66	5	ttcccattcatttgcttgtg	Quasar 670
ADD66	6	tcgaatctaacgcctccaaa	Quasar 670
ADD66	7	cccacaaattccactaggta	Quasar 670
ADD66	8	atcctctggtctgtctaatg	Quasar 670
ADD66	9	tctttatatagcgagtcgct	Quasar 670
ADD66	10	caaagcgctgctatacttca	Quasar 670
ADD66	11	cctcgcttcttattgtagaa	Quasar 670
ADD66	12	ttcgttgctgtatggcaaaa	Quasar 670
ADD66	13	tagttaacggacacgagtgg	Quasar 670
ADD66	14	cggcaagatgatctctacga	Quasar 670
ADD66	15	ccgatatattatacttgctc	Quasar 670
ADD66	16	agagagtcccaaatgcatat	Quasar 670
ADD66	17	attttcatcctccattgcat	Quasar 670
ADD66	18	cctgtggacgtacaatcaca	Quasar 670
ADD66	19	aactctccgagcgaatatac	Quasar 670
ADD66	20	ctcagcttcatcgtcgaaat	Quasar 670
ADD66	21	tcgtttagatggaggttcga	Quasar 670
ADD66	22	gttattgaccatcgactctt	Quasar 670
ADD66	23	tcttggaaactggtaggagt	Quasar 670
ADD66	24	tcggctgatcaacggatatc	Quasar 670
ADD66	25	cgacgcattcagtatttgga	Quasar 670
ADD66	26	taatgctgcggagggcttta	Quasar 670
ADD66	27	attggccaaacaactacagt	Quasar 670
ADD66	28	gaatctaatgagttgtcccc	Quasar 670
ADD66	29	ggcgcgtttttgataacttt	Quasar 670
ADD66	30	ggcctgacaaactttacaat	Quasar 670
ADD66	31	gtatgcaccttgccatgata	Quasar 670
ADD66	32	aatttatctcttgcatccgc	Quasar 670
ADD66	33	tacttctcggtttcaattgt	Quasar 670
ADD66	34	gtggctatatatgcacttgt	Quasar 670
oligodT	1	tttttttttttttttttttt	Quasar 570
