# Supplementary material for: Transcriptome-wide mRNP condensation precedes stress granule formation and excludes new mRNAs
Source: Mol Cell. Author manuscript; Available in PMC 2025 Dec 2. (PMC12668231; doi:10.1016/j.molcel.2025.11.003)
Supplement: 2 [file NIHMS2121914-supplement-2.xlsx]

## Sheet: Table2_SequencingInfo
Lysate_sample	Temperature	Biorep	Strain	Treatment Group	Treatment	Experiment	Sequencing Group (see Methods)	spike-in
L115	30C	BR1	BY4741	PolySeq_0.8%Azide	Azide_0.8%_pH6.8	PolySeq	C	pombe
L117	30C	BR2	BY4741	PolySeq_0.8%Azide	Azide_0.8%_pH6.8	PolySeq	C	pombe
L114	30C	BR1	BY4741	PolySeq_0.8%Azide	mock	PolySeq	C	pombe
L116	30C	BR2	BY4741	PolySeq_0.8%Azide	mock	PolySeq	C	pombe
L51	30C	BR1	BY4741	PolySeq_10min	none	PolySeq	B	pombe
L54	30C	BR2	BY4741	PolySeq_10min	none	PolySeq	B	pombe
L52	42C	BR1	BY4741	PolySeq_10min	none	PolySeq	B	pombe
L55	42C	BR2	BY4741	PolySeq_10min	none	PolySeq	B	pombe
L53	46C	BR1	BY4741	PolySeq_10min	none	PolySeq	B	pombe
L56	46C	BR2	BY4741	PolySeq_10min	none	PolySeq	B	pombe
L123	30C	BR1	BY4741	PolySeq_7.5%EtOH	EtOH_7.5%	PolySeq	C	pombe
L125	30C	BR2	BY4741	PolySeq_7.5%EtOH	EtOH_7.5%	PolySeq	C	pombe
L122	30C	BR1	BY4741	PolySeq_7.5%EtOH	mock	PolySeq	C	pombe
L124	30C	BR2	BY4741	PolySeq_7.5%EtOH	mock	PolySeq	C	pombe
L82	30C	BR1	BY4741	Azide_0.5%_pH6.8	Azide_0.5%_pH6.8	SedSeq	B	nanoluc
L84	30C	BR2	BY4741	Azide_0.5%_pH6.8	Azide_0.5%_pH6.8	SedSeq	B	nanoluc
L81	30C	BR1	BY4741	Azide_0.5%_pH6.8	mock	SedSeq	B	nanoluc
L83	30C	BR2	BY4741	Azide_0.5%_pH6.8	mock	SedSeq	B	nanoluc
L107	30C	BR1	BY4741	azide3	Azide_0.8%_pH6.8	SedSeq	C	nanoluc
L109	30C	BR2	BY4741	azide3	Azide_0.8%_pH6.8	SedSeq	C	nanoluc
L106	30C	BR1	BY4741	azide3	mock	SedSeq	C	nanoluc
L108	30C	BR2	BY4741	azide3	mock	SedSeq	C	nanoluc
L33	30C	BR1	BY4741	CHX	CHX	SedSeq	B	nanoluc
L38	30C	BR2	BY4741	CHX	CHX	SedSeq	B	nanoluc
L31	30C	BR1	BY4741	CHX	mock	SedSeq	B	nanoluc
L35	30C	BR2	BY4741	CHX	mock	SedSeq	B	nanoluc
L39	42C	BR2	BY4741	CHX	CHX	SedSeq	B	nanoluc
L36	42C	BR2	BY4741	CHX	mock	SedSeq	B	nanoluc
L34	46C	BR1	BY4741	CHX	CHX	SedSeq	B	nanoluc
L40	46C	BR2	BY4741	CHX	CHX	SedSeq	B	nanoluc
L32	46C	BR1	BY4741	CHX	mock	SedSeq	B	nanoluc
L37	46C	BR2	BY4741	CHX	mock	SedSeq	B	nanoluc
L72	30C	BR1	yJB042	eIF3b_deplete	eIF3b_deplete	SedSeq	B	nanoluc
L78	30C	BR2	yJB042	eIF3b_deplete	eIF3b_deplete	SedSeq	B	nanoluc
L69	30C	BR1	yJB042	eIF3b_deplete	mock	SedSeq	B	nanoluc
L75	30C	BR2	yJB042	eIF3b_deplete	mock	SedSeq	B	nanoluc
L73	42C	BR1	yJB042	eIF3b_deplete	eIF3b_deplete	SedSeq	B	nanoluc
L79	42C	BR2	yJB042	eIF3b_deplete	eIF3b_deplete	SedSeq	B	nanoluc
L70	42C	BR1	yJB042	eIF3b_deplete	mock	SedSeq	B	nanoluc
L76	42C	BR2	yJB042	eIF3b_deplete	mock	SedSeq	B	nanoluc
L74	46C	BR1	yJB042	eIF3b_deplete	eIF3b_deplete	SedSeq	B	nanoluc
L80	46C	BR2	yJB042	eIF3b_deplete	eIF3b_deplete	SedSeq	B	nanoluc
L71	46C	BR1	yJB042	eIF3b_deplete	mock	SedSeq	B	nanoluc
L77	46C	BR2	yJB042	eIF3b_deplete	mock	SedSeq	B	nanoluc
L60	30C	BR1	yHG038	eIF4E_deplete	eIF4E_deplete	SedSeq	B	nanoluc
L66	30C	BR2	yHG038	eIF4E_deplete	eIF4E_deplete	SedSeq	B	nanoluc
L57	30C	BR1	yHG038	eIF4E_deplete	mock	SedSeq	B	nanoluc
L63	30C	BR2	yHG038	eIF4E_deplete	mock	SedSeq	B	nanoluc
L61	42C	BR1	yHG038	eIF4E_deplete	eIF4E_deplete	SedSeq	B	nanoluc
L67	42C	BR2	yHG038	eIF4E_deplete	eIF4E_deplete	SedSeq	B	nanoluc
L58	42C	BR1	yHG038	eIF4E_deplete	mock	SedSeq	B	nanoluc
L64	42C	BR2	yHG038	eIF4E_deplete	mock	SedSeq	B	nanoluc
L62	46C	BR1	yHG038	eIF4E_deplete	eIF4E_deplete	SedSeq	B	nanoluc
L68	46C	BR2	yHG038	eIF4E_deplete	eIF4E_deplete	SedSeq	B	nanoluc
L59	46C	BR1	yHG038	eIF4E_deplete	mock	SedSeq	B	nanoluc
L65	46C	BR2	yHG038	eIF4E_deplete	mock	SedSeq	B	nanoluc
L7	30C	BR1	BY4741	EW_TSPP	none	SedSeq	A	none
L11	30C	BR2	BY4741	EW_TSPP	none	SedSeq	A	none
L8	42C	BR1	BY4741	EW_TSPP	none	SedSeq	A	none
L12	42C	BR2	BY4741	EW_TSPP	none	SedSeq	A	none
L9	46C	BR1	BY4741	EW_TSPP	none	SedSeq	A	none
L13	46C	BR2	BY4741	EW_TSPP	none	SedSeq	A	none
L89	30C	BR1	yHG010	hairpinReporters	none	SedSeq	C	nanoluc
L90	30C	BR1	yHG005	hairpinReporters	none	SedSeq	C	nanoluc
L91	30C	BR1	yHG006	hairpinReporters	none	SedSeq	C	nanoluc
L92	30C	BR1	yHG007	hairpinReporters	none	SedSeq	C	nanoluc
L93	30C	BR1	yHG008	hairpinReporters	none	SedSeq	C	nanoluc
L94	30C	BR1	yHG026	hairpinReporters	none	SedSeq	C	nanoluc
L95	30C	BR1	yHG027	hairpinReporters	none	SedSeq	C	nanoluc
L43	30C	BR1	BY4741	HyperOsmotic_EtOH	EtOH_15%	SedSeq	B	nanoluc
L46	30C	BR2	BY4741	HyperOsmotic_EtOH	EtOH_15%	SedSeq	B	nanoluc
L41	30C	BR1	BY4741	HyperOsmotic_EtOH	mock	SedSeq	B	nanoluc
L44	30C	BR2	BY4741	HyperOsmotic_EtOH	mock	SedSeq	B	nanoluc
L98	30C	BR1	BY4741	milderEtOH1	EtOH_10%	SedSeq	C	nanoluc
L101	30C	BR2	BY4741	milderEtOH1	EtOH_10%	SedSeq	C	nanoluc
L97	30C	BR1	BY4741	milderEtOH1	EtOH_5%	SedSeq	C	nanoluc
L100	30C	BR2	BY4741	milderEtOH1	EtOH_5%	SedSeq	C	nanoluc
L96	30C	BR1	BY4741	milderEtOH1	mock	SedSeq	C	nanoluc
L99	30C	BR2	BY4741	milderEtOH1	mock	SedSeq	C	nanoluc
L103	30C	BR1	BY4741	milderEtOH2	EtOH_7.5%	SedSeq	C	nanoluc
L105	30C	BR2	BY4741	milderEtOH2	EtOH_7.5%	SedSeq	C	nanoluc
L102	30C	BR1	BY4741	milderEtOH2	mock	SedSeq	C	nanoluc
L104	30C	BR2	BY4741	milderEtOH2	mock	SedSeq	C	nanoluc
L110	30C	BR1	BY4741	spombe_spikeIn	none	SedSeq	C	nanoluc+pombe
L112	30C	BR2	BY4741	spombe_spikeIn	none	SedSeq	C	nanoluc+pombe
L111	46C	BR1	BY4741	spombe_spikeIn	none	SedSeq	C	nanoluc+pombe
L113	46C	BR2	BY4741	spombe_spikeIn	none	SedSeq	C	nanoluc+pombe
L49	30C	BR1	BY4741	uprInduction	DTT_10mM	SedSeq	B	nanoluc
L50	30C	BR2	BY4741	uprInduction	DTT_10mM	SedSeq	B	nanoluc
L47	30C	BR1	BY4741	uprInduction	mock	SedSeq	B	nanoluc
L48	30C	BR2	BY4741	uprInduction	mock	SedSeq	B	nanoluc
